# Supplementary material for: p53 Transactivation Domain Mediates Binding and Phase Separation with Poly-PR/GR
Source: Int J Mol Sci. 2021 Oct 22;22(21):11431. doi: 10.3390/ijms222111431 (PMC8583712; doi:10.3390/ijms222111431)
Supplement: Supplementary file 1 [file ijms-22-11431-s001.zip]

Archive with 1 entries (1 files):
- ijms-1401019 supplementary.pdf
